# Supplementary material for: Assessment of Potentially Toxic Element Pollution in Surface Soils of the Upper Ohře River Basin
Source: Toxics. 2025 Jul 30;13(8):644. doi: 10.3390/toxics13080644 (PMC12390311; doi:10.3390/toxics13080644)
Supplement: Supplementary file 1 [file toxics-13-00644-s001.zip]

Archive with 9 entries (9 files):
- Supplementary Table S1.pdf
- Supplementary Table S2.pdf
- Supplementary Table S3.pdf
- Supplementary Table S4.pdf
- Supplementary Table S5.pdf
- Supplementary Table S6.pdf
- Supplementary Table S7.pdf
- Supplementary Table S8.pdf
- Supplementary Table S9.pdf
